# Supplementary material for: NOTCH1 Activation Negatively Impacts on Chronic Lymphocytic Leukemia Outcome and Is Not Correlated to the NOTCH1 and IGHV Mutational Status
Source: Front Oncol. 2021 May 26;11:668573. doi: 10.3389/fonc.2021.668573 (PMC8187905; doi:10.3389/fonc.2021.668573)
Supplement: Supplementary Table 1 — Clinical and biological characteristics of the CLL patients analyzed. [file Table_1.xlsx]

## Sheet: Foglio1
SUPPLEMENTARY TABLE 1
	NOTCH1 ICN1-	NOTCH1 ICN1+	p value
	(n=43) 26.4%	(n=120) 73.6%
Age. Years: Median (range)	63(30-90)	63(40-87)	0.74
Male	30(69,8%)	82(68,3%)	0.9
Female	13(30,2%)	38(31,7%)
Rai Stage 0-I	26(60%)	74(61,6%)	0.9
Rai Stage II-IV	17(40%)	46(38,4%)
IGHV homology ≥ 98 %	13(32,5%)	67(58,2%)	0.0059
IGHV homology < 98 %	27(67,5%)	48(41,8%)
FISH abnormalities	25(75,76%)	82(75,23%)	0.95
Normal FISH	8(24,24%)	27(24,77%)
del13q14 positive	22(88%)	69(66.4%)	0.25
del13q14 negative	6(12%)	35(33.6%)
Tris 12 positive	3(10.7%)	14(13.5%)	>0,9
Tris 12 negative	25(89.3%)	90(86.5%)
del 11q23 positive	1(3,6%)	17(16.3%)	0.11
del 11q23 negative	27(96.4%)	87(83.7%)
del17p13/tp53 mutation positive	2(7.1%)	12(11.6%)	0.7
del17p13/tp53 mutation negative	26(92.9%)	92(88.4%)
